# Supplementary material for: Multi-granularity adaptive extractive document summarization with heterogeneous graph neural networks
Source: PeerJ Comput Sci. 2023 Dec 13;9:e1737. doi: 10.7717/peerj-cs.1737 (PMC10773739; doi:10.7717/peerj-cs.1737)
Supplement: Supplemental Information 4 [file peerj-cs-09-1737-s004.py]

from __future__ import absolute_import
from __future__ import division
from __future__ import print_function

import numpy as np

import torch
import torch.nn as nn
import torch.nn.functional as F
import torch.nn.init as init


from module.PositionEmbedding import get_sinusoid_encoding_table

WORD_PAD = "[PAD]"


class sentEncoder(nn.Module):
    def __init__(self, hps, embed):
        """
        :param hps: 
                word_emb_dim: word embedding dimension
                sent_max_len: max token number in the sentence
                word_embedding: bool, use word embedding or not
                embed_train: bool, whether to train word embedding
                cuda: bool, use cuda or not
        """
        super(sentEncoder, self).__init__()

        self._hps = hps
        self.sent_max_len = hps.sent_max_len
        embed_size = hps.word_emb_dim

        input_channels = 1
        out_channels = 50
        min_kernel_size = 2
        max_kernel_size = 7
        width = embed_size

        # word embedding
        self.embed = embed

        # position embedding
        self.position_embedding = nn.Embedding.from_pretrained(
            get_sinusoid_encoding_table(self.sent_max_len + 1, embed_size, padding_idx=0), freeze=True)

        # cnn
        self.convs = nn.ModuleList([nn.Conv2d(input_channels, out_channels, kernel_size=(height, width)) for height in
                                    range(min_kernel_size, max_kernel_size + 1)])

        for conv in self.convs:
            init_weight_value = 6.0
            init.xavier_normal_(conv.weight.data, gain=np.sqrt(init_weight_value))

    def forward(self, input):
        # input: a batch of Example object [s_nodes, seq_len]
        input_sent_len = ((input != 0).sum(dim=1)).int()  # [s_nodes, 1]
        enc_embed_input = self.embed(input)  # [s_nodes, L, D]
        
        sent_pos_list = []
        for sentlen in input_sent_len:
            sent_pos = list(range(1, min(self.sent_max_len, sentlen) + 1))
            sent_pos.extend([0] * int(self.sent_max_len - sentlen))
            sent_pos_list.append(sent_pos)
        input_pos = torch.Tensor(sent_pos_list).long()

        if self._hps.cuda:
            input_pos = input_pos.cuda()
        enc_pos_embed_input = self.position_embedding(input_pos.long())  # [s_nodes, D]
        enc_conv_input = enc_embed_input + enc_pos_embed_input
        enc_conv_input = enc_conv_input.unsqueeze(1)  # [s_nodes, 1, L, D]
        enc_conv_output = [F.relu(conv(enc_conv_input)).squeeze(3) for conv in self.convs]  # kernel_sizes * [s_nodes, Co=50, W]
        enc_maxpool_output = [F.max_pool1d(x, x.size(2)).squeeze(2) for x in enc_conv_output]  # kernel_sizes * [s_nodes, Co=50]
        sent_embedding = torch.cat(enc_maxpool_output, 1)  # [s_nodes, 50 * 6]
        return sent_embedding   # [s_nodes, 300]
