# Supplementary material for: Multi-granularity adaptive extractive document summarization with heterogeneous graph neural networks
Source: PeerJ Comput Sci. 2023 Dec 13;9:e1737. doi: 10.7717/peerj-cs.1737 (PMC10773739; doi:10.7717/peerj-cs.1737)
Supplement: Supplemental Information 5 [file peerj-cs-09-1737-s005.py]

from gensim import corpora, models, similarities
import re
import os
from nltk.corpus import stopwords

import glob
import copy
import random
import time
import json
import pickle
import nltk
import collections
from collections import Counter
from itertools import combinations
import numpy as np
from random import shuffle

import torch
import torch.utils.data
import torch.nn.functional as F

from tools.logger import *

import dgl
from dgl.data.utils import save_graphs, load_graphs

FILTERWORD = stopwords.words('english')
punctuations = [',', '.', ':', ';', '?', '(', ')', '[', ']', '&', '!', '*', '@', '#', '$', '%', '\'\'', '\'', '`', '``',
                '-', '--', '|', '\/','!',',','.','?','-s','-ly','</s>','s','(',')','’','.','i','.i',':','','"']
FILTERWORD.extend(punctuations)


######################################### Example #########################################

class Example(object):
    """Class representing a train/val/test example for single-document extractive summarization."""

    def __init__(self, article_sents, abstract_sents, vocab, sent_max_len, label):
        """ Initializes the Example, performing tokenization and truncation to produce the encoder, decoder and target sequences, which are stored in self.

        :param article_sents: list(strings) for single document or list(list(string)) for multi-document; one per article sentence. each token is separated by a single space.
        :param abstract_sents: list(strings); one per abstract sentence. In each sentence, each token is separated by a single space.
        :param vocab: Vocabulary object
        :param sent_max_len: int, max length of each sentence
        :param label: list, the No of selected sentence, e.g. [1,3,5]
        """

        self.sent_max_len = sent_max_len
        self.enc_sent_len = []
        self.enc_sent_input = []
        self.enc_sent_input_pad = []

        # Store the original strings
        self.original_article_sents = article_sents
        self.original_abstract = "\n".join(abstract_sents)

        # Process the article
        if isinstance(article_sents, list) and isinstance(article_sents[0], list):  # multi document
            self.original_article_sents = []
            for doc in article_sents:
                self.original_article_sents.extend(doc)
        for sent in self.original_article_sents:
            article_words = sent.split()
            self.enc_sent_len.append(len(article_words))  # store the length before padding
            self.enc_sent_input.append([vocab.word2id(w.lower()) for w in article_words])  # list of word ids; OOVs are represented by the id for UNK token
        self._pad_encoder_input(vocab.word2id('[PAD]'))

        # Store the label
        self.label = label
        label_shape = (len(self.original_article_sents), len(label))  # [N, len(label)]
        # label_shape = (len(self.original_article_sents), len(self.original_article_sents))
        self.label_matrix = np.zeros(label_shape, dtype=int)
        if label != []:
            self.label_matrix[np.array(label), np.arange(len(label))] = 1  # label_matrix[i][j]=1 indicate the i-th sent will be selected in j-th step

    def _pad_encoder_input(self, pad_id):
        """
        :param pad_id: int; token pad id
        :return: 
        """
        max_len = self.sent_max_len
        for i in range(len(self.enc_sent_input)):
            article_words = self.enc_sent_input[i].copy()
            if len(article_words) > max_len:
                article_words = article_words[:max_len]
            if len(article_words) < max_len:
                article_words.extend([pad_id] * (max_len - len(article_words)))
            self.enc_sent_input_pad.append(article_words)


class Example2(Example):
    """Class representing a train/val/test example for multi-document extractive summarization."""

    def __init__(self, article_sents, abstract_sents, vocab, sent_max_len, label):
        """ Initializes the Example, performing tokenization and truncation to produce the encoder, decoder and target sequences, which are stored in self.

        :param article_sents: list(list(string)) for multi-document; one per article sentence. each token is separated by a single space.
        :param abstract_sents: list(strings); one per abstract sentence. In each sentence, each token is separated by a single space.
        :param vocab: Vocabulary object
        :param sent_max_len: int, max length of each sentence
        :param label: list, the No of selected sentence, e.g. [1,3,5]
        """

        super().__init__(article_sents, abstract_sents, vocab, sent_max_len, label)
        cur = 0
        self.original_articles = []
        self.article_len = []
        self.enc_doc_input = []
        for doc in article_sents:
            if len(doc) == 0:
                continue
            docLen = len(doc)
            self.original_articles.append(" ".join(doc))
            self.article_len.append(docLen)
            self.enc_doc_input.append(catDoc(self.enc_sent_input[cur:cur + docLen]))
            cur += docLen


######################################### ExampleSet #########################################

class ExampleSet(torch.utils.data.Dataset):
    """ Constructor: Dataset of example(object) for single document summarization"""

    def __init__(self, data_path, vocab, doc_max_timesteps, sent_max_len, filter_word_path, w2s_path):
        """ Initializes the ExampleSet with the path of data
        
        :param data_path: string; the path of data
        :param vocab: object;
        :param doc_max_timesteps: int; the maximum sentence number of a document, each example should pad sentences to this length
        :param sent_max_len: int; the maximum token number of a sentence, each sentence should pad tokens to this length
        :param filter_word_path: str; file path, the file must contain one word for each line and the tfidf value must go from low to high (the format can refer to script/lowTFIDFWords.py) 
        :param w2s_path: str; file path, each line in the file contain a json format data (which can refer to the format can refer to script/calw2sTFIDF.py)
        """

        self.vocab = vocab
        self.sent_max_len = sent_max_len
        self.doc_max_timesteps = doc_max_timesteps

        logger.info("[INFO] Start reading %s", self.__class__.__name__)
        start = time.time()
        self.example_list = readJson(data_path)
        logger.info("[INFO] Finish reading %s. Total time is %f, Total size is %d", self.__class__.__name__,
                    time.time() - start, len(self.example_list))
        self.size = len(self.example_list)

        logger.info("[INFO] Loading filter word File %s", filter_word_path)
        tfidf_w = readText(filter_word_path)
        self.filterwords = FILTERWORD
        self.filterids = [vocab.word2id(w.lower()) for w in FILTERWORD]
        self.filterids.append(vocab.word2id("[PAD]"))   # keep "[UNK]" but remove "[PAD]"
        lowtfidf_num = 0
        pattern = r"^[0-9]+$"
        for w in tfidf_w:
            if vocab.word2id(w) != vocab.word2id('[UNK]'):
                self.filterwords.append(w)
                self.filterids.append(vocab.word2id(w))
                # if re.search(pattern, w) == None:  # if w is a number, it will not increase the lowtfidf_num
                    # lowtfidf_num += 1
                lowtfidf_num += 1
            if lowtfidf_num > 5000:
                break

        logger.info("[INFO] Loading word2sent TFIDF file from %s!" % w2s_path)
        self.w2s_tfidf = readJson(w2s_path)

    def get_example(self, index):
        e = self.example_list[index]
        e["summary"] = e.setdefault("summary", [])
        example = Example(e["text"], e["summary"], self.vocab, self.sent_max_len, e["label"])
        return example

    def pad_label_m(self, label_matrix):
        label_m = label_matrix[:self.doc_max_timesteps, :self.doc_max_timesteps]
        N, m = label_m.shape
        if m < self.doc_max_timesteps:
            pad_m = np.zeros((N, self.doc_max_timesteps - m))
            return np.hstack([label_m, pad_m])
        return label_m

    def AddWordNode(self, G, inputid):
        wid2nid = {}
        nid2wid = {}
        nid = 0
        for sentid in inputid:
            for wid in sentid:
                if wid not in self.filterids and wid not in wid2nid.keys():
                    wid2nid[wid] = nid
                    nid2wid[nid] = wid
                    nid += 1

        w_nodes = len(nid2wid)

        G.add_nodes(w_nodes)
        G.set_n_initializer(dgl.init.zero_initializer)
        G.ndata["unit"] = torch.zeros(w_nodes)
        G.ndata["id"] = torch.LongTensor(list(nid2wid.values()))
        G.ndata["dtype"] = torch.zeros(w_nodes)

        return wid2nid, nid2wid

    def CreateGraph(self, input_pad, label, w2s_w):
        """ Create a graph for each document
        
        :param input_pad: list(list); [sentnum, wordnum]
        :param label: list(list); [sentnum, sentnum]
        :param w2s_w: dict(dict) {str: {str: float}}; for each sentence and each word, the tfidf between them
        :return: G: dgl.DGLGraph
            node:
                word: unit=0, dtype=0, id=(int)wordid in vocab
                sentence: unit=1, dtype=1, words=tensor, position=int, label=tensor
            edge:
                word2sent, sent2word:  tffrac=int, dtype=0
        """
        G = dgl.DGLGraph()
        wid2nid, nid2wid = self.AddWordNode(G, input_pad)
        w_nodes = len(nid2wid)
        #print(w_nodes)
        N = len(input_pad)
        
        G.add_nodes(N)
        G.ndata["unit"][w_nodes:] = torch.ones(N)
        G.ndata["dtype"][w_nodes:] = torch.ones(N)
        sentid2nid = [i + w_nodes for i in range(N)]
        #print(sentid2nid,"fsfcsfcsfcsfsf")
        if N !=0 :
            G.add_nodes(3)
            abc=N+w_nodes
            G.ndata["dtype"][abc:] = torch.tensor([2.,2.,2.])
            G.ndata["unit"][abc:] = torch.tensor([2.,2.,2.])

        G.set_e_initializer(dgl.init.zero_initializer)
        for i in range(N):
            c = Counter(input_pad[i])
            sent_nid = sentid2nid[i]
            sent_tfw = w2s_w[str(i)]
            for wid in c.keys():
                if wid in wid2nid.keys() and self.vocab.id2word(wid) in sent_tfw.keys():
                    tfidf = sent_tfw[self.vocab.id2word(wid)]
                    tfidf_box = np.round(tfidf * 9)  # box = 10
                    G.add_edges(wid2nid[wid], sent_nid,
                                data={"tffrac": torch.LongTensor([tfidf_box]), "dtype": torch.Tensor([0])})
                    G.add_edges(sent_nid, wid2nid[wid],
                                data={"tffrac": torch.LongTensor([tfidf_box]), "dtype": torch.Tensor([0])})
            # The two lines can be commented out if you use the code for your own training, since HSG does not use sent2sent edges. 
            # However, if you want to use the released checkpoint directly, please leave them here.
            # Otherwise it may cause some parameter corresponding errors due to the version differences.

            G.add_edges(sent_nid, sentid2nid, data={"dtype": torch.ones(N)})
            G.add_edges(sentid2nid, sent_nid, data={"dtype": torch.ones(N)})
            
        
        
        '''for idi in snode_id:
            G.add_edges(idi, snode_id1, data={"dtype": torch.Tensor([2])})
            G.add_edges(snode_id1, idi,  data={"dtype": torch.Tensor([2])}) '''   
        G.nodes[sentid2nid].data["words"] = torch.LongTensor(input_pad)  # [N, seq_len]
        G.nodes[sentid2nid].data["position"] = torch.arange(1, N + 1).view(-1, 1).long()  # [N, 1]
        G.nodes[sentid2nid].data["label"] = torch.LongTensor(label)  # [N, doc_max]
        snode = G.filter_nodes(lambda nodes: nodes.data["dtype"] == 1)


        a,b,c=topics(G.nodes[snode].data["words"],self.vocab)

        snode_id = G.filter_nodes(lambda nodes: nodes.data["dtype"] == 2)
        cc=torch.LongTensor(c)
        G.nodes[snode_id].data["words"]=cc
        G.nodes[snode_id].data["position"] = torch.arange(1, 4).view(-1, 1).long()  # [N, 1]

            
            
            
        for i in range(N):
            sent_nid1 = sentid2nid[i]
            feat=b[i]
            G.add_edges(snode_id[0], sent_nid1, data={"dtype": torch.Tensor([2]),"feat":torch.Tensor([feat[0][1]])})
            G.add_edges(sent_nid1, snode_id[0], data={"dtype": torch.Tensor([2]),"feat":torch.Tensor([feat[0][1]])})
            G.add_edges(snode_id[1], sent_nid1, data={"dtype": torch.Tensor([2]),"feat":torch.Tensor([feat[1][1]])})
            G.add_edges(sent_nid1, snode_id[1], data={"dtype": torch.Tensor([2]),"feat":torch.Tensor([feat[1][1]])})
            G.add_edges(snode_id[2], sent_nid1, data={"dtype": torch.Tensor([2]),"feat":torch.Tensor([feat[2][1]])})
            G.add_edges(sent_nid1, snode_id[2], data={"dtype": torch.Tensor([2]),"feat":torch.Tensor([feat[2][1]])})

        return G

    def __getitem__(self, index):
        """
        :param index: int; the index of the example
        :return 
            G: graph for the example
            index: int; the index of the example in the dataset
        """
        item = self.get_example(index)
        input_pad = item.enc_sent_input_pad[:self.doc_max_timesteps]
        label = self.pad_label_m(item.label_matrix)
        w2s_w = self.w2s_tfidf[index]

        G = self.CreateGraph(input_pad, label, w2s_w)
        # print("qwertyuioooooooooooo",G.filter_nodes(lambda nodes: nodes.data["dtype"] == 1),"hhhhhhhhhhhhhhhhh")
        
        return G, index

    def __len__(self):
        return self.size


class MultiExampleSet(ExampleSet):
    """ Constructor: Dataset of example(object) for multiple document summarization"""
    def __init__(self, data_path, vocab, doc_max_timesteps, sent_max_len, filter_word_path, w2s_path, w2d_path):
        """ Initializes the ExampleSet with the path of data

        :param data_path: string; the path of data
        :param vocab: object;
        :param doc_max_timesteps: int; the maximum sentence number of a document, each example should pad sentences to this length
        :param sent_max_len: int; the maximum token number of a sentence, each sentence should pad tokens to this length
        :param filter_word_path: str; file path, the file must contain one word for each line and the tfidf value must go from low to high (the format can refer to script/lowTFIDFWords.py) 
        :param w2s_path: str; file path, each line in the file contain a json format data (which can refer to the format can refer to script/calw2sTFIDF.py)
        :param w2d_path: str; file path, each line in the file contain a json format data (which can refer to the format can refer to script/calw2dTFIDF.py)
        """

        super().__init__(data_path, vocab, doc_max_timesteps, sent_max_len, filter_word_path, w2s_path)

        logger.info("[INFO] Loading word2doc TFIDF file from %s!" % w2d_path)
        self.w2d_tfidf = readJson(w2d_path)

    def get_example(self, index):
        e = self.example_list[index]
        e["summary"] = e.setdefault("summary", [])
        example = Example2(e["text"], e["summary"], self.vocab, self.sent_max_len, e["label"])
        return example

    def MapSent2Doc(self, article_len, sentNum):
        sent2doc = {}
        doc2sent = {}
        sentNo = 0
        for i in range(len(article_len)):
            doc2sent[i] = []
            for j in range(article_len[i]):
                sent2doc[sentNo] = i
                doc2sent[i].append(sentNo)
                sentNo += 1
                if sentNo >= sentNum:
                    return sent2doc
        return sent2doc

    def CreateGraph(self, docLen, sent_pad, doc_pad, label, w2s_w, w2d_w):
        """ Create a graph for each document

        :param docLen: list; the length of each document in this example
        :param sent_pad: list(list), [sentnum, wordnum]
        :param doc_pad: list, [document, wordnum]
        :param label: list(list), [sentnum, sentnum]
        :param w2s_w: dict(dict) {str: {str: float}}, for each sentence and each word, the tfidf between them
        :param w2d_w: dict(dict) {str: {str: float}}, for each document and each word, the tfidf between them
        :return: G: dgl.DGLGraph
            node:
                word: unit=0, dtype=0, id=(int)wordid in vocab
                sentence: unit=1, dtype=1, words=tensor, position=int, label=tensor
                document: unit=1, dtype=2
            edge:
                word2sent, sent2word: tffrac=int, dtype=0
                word2doc, doc2word: tffrac=int, dtype=0
                sent2doc: dtype=2
        """
        # add word nodes
        G = dgl.DGLGraph()
        wid2nid, nid2wid = self.AddWordNode(G, sent_pad)
        w_nodes = len(nid2wid)

        # add sent nodes
        N = len(sent_pad)
        G.add_nodes(N)
        G.ndata["unit"][w_nodes:] = torch.ones(N)
        G.ndata["dtype"][w_nodes:] = torch.ones(N)
        sentid2nid = [i + w_nodes for i in range(N)]
        ws_nodes = w_nodes + N

        # add doc nodes
        sent2doc = self.MapSent2Doc(docLen, N)
        article_num = len(set(sent2doc.values()))
        G.add_nodes(article_num)
        G.ndata["unit"][ws_nodes:] = torch.ones(article_num)
        G.ndata["dtype"][ws_nodes:] = torch.ones(article_num) * 2
        docid2nid = [i + ws_nodes for i in range(article_num)]

        # add sent edges
        for i in range(N):
            c = Counter(sent_pad[i])
            sent_nid = sentid2nid[i]
            sent_tfw = w2s_w[str(i)]
            for wid, cnt in c.items():
                if wid in wid2nid.keys() and self.vocab.id2word(wid) in sent_tfw.keys():
                    tfidf = sent_tfw[self.vocab.id2word(wid)]
                    tfidf_box = np.round(tfidf * 9)  # box = 10
                    # w2s s2w
                    G.add_edge(wid2nid[wid], sent_nid,
                               data={"tffrac": torch.LongTensor([tfidf_box]), "dtype": torch.Tensor([0])})
                    G.add_edge(sent_nid, wid2nid[wid],
                               data={"tffrac": torch.LongTensor([tfidf_box]), "dtype": torch.Tensor([0])})
            # s2d
            docid = sent2doc[i]
            docnid = docid2nid[docid]
            G.add_edge(sent_nid, docnid, data={"tffrac": torch.LongTensor([0]), "dtype": torch.Tensor([2])})

        # add doc edges
        for i in range(article_num):
            c = Counter(doc_pad[i])
            doc_nid = docid2nid[i]
            doc_tfw = w2d_w[str(i)]
            for wid, cnt in c.items():
                if wid in wid2nid.keys() and self.vocab.id2word(wid) in doc_tfw.keys():
                    # w2d d2w
                    tfidf = doc_tfw[self.vocab.id2word(wid)]
                    tfidf_box = np.round(tfidf * 9)  # box = 10
                    G.add_edge(wid2nid[wid], doc_nid,
                               data={"tffrac": torch.LongTensor([tfidf_box]), "dtype": torch.Tensor([0])})
                    G.add_edge(doc_nid, wid2nid[wid],
                               data={"tffrac": torch.LongTensor([tfidf_box]), "dtype": torch.Tensor([0])})

        G.nodes[sentid2nid].data["words"] = torch.LongTensor(sent_pad)  # [N, seq_len]
        G.nodes[sentid2nid].data["position"] = torch.arange(1, N + 1).view(-1, 1).long()  # [N, 1]
        G.nodes[sentid2nid].data["label"] = torch.LongTensor(label)  # [N, doc_max]

        return G

    def __getitem__(self, index):
        """
        :param index: int; the index of the example
        :return 
            G: graph for the example
            index: int; the index of the example in the dataset
        """
        item = self.get_example(index)
        sent_pad = item.enc_sent_input_pad[:self.doc_max_timesteps]
        enc_doc_input = item.enc_doc_input
        article_len = item.article_len
        label = self.pad_label_m(item.label_matrix)

        G = self.CreateGraph(article_len, sent_pad, enc_doc_input, label, self.w2s_tfidf[index], self.w2d_tfidf[index])

        return G, index


class LoadHiExampleSet(torch.utils.data.Dataset):
    def __init__(self, data_root):
        super().__init__()
        self.data_root = data_root
        self.gfiles = [f for f in os.listdir(self.data_root) if f.endswith("graph.bin")]
        logger.info("[INFO] Start loading %s", self.data_root)

    def __getitem__(self, index):
        graph_file = os.path.join(self.data_root, "%d.graph.bin" % index)
        g, label_dict = load_graphs(graph_file)
        # print(graph_file)
        return g[0], index

    def __len__(self):
        return len(self.gfiles)


######################################### Tools #########################################


import dgl


def catDoc(textlist):
    res = []
    for tlist in textlist:
        res.extend(tlist)
    return res


def readJson(fname):
    data = []
    with open(fname, encoding="utf-8") as f:
        for line in f:
            data.append(json.loads(line))
    return data


def readText(fname):
    data = []
    with open(fname, encoding="utf-8") as f:
        for line in f:
            data.append(line.strip())
    return data


def graph_collate_fn(samples):
    '''
    :param batch: (G, input_pad)
    :return: 
    '''
    graphs, index = map(list, zip(*samples))
    graph_len = [len(g.filter_nodes(lambda nodes: nodes.data["dtype"] == 1)) for g in graphs]  # sent node of graph
    sorted_len, sorted_index = torch.sort(torch.LongTensor(graph_len), dim=0, descending=True)
    batched_graph = dgl.batch([graphs[idx] for idx in sorted_index])
    return batched_graph, [index[idx] for idx in sorted_index]

def topics ( input_pad,vocab):
    #print("123123123123333",input_pad,"wwwwwww")
    texts1=[[ vocab.id2word(int(w)) for w in yi if w != 0 and w !=1]for yi in input_pad]
    
    documents = [[w for w in line if w not in FILTERWORD] for line in texts1]
    
    '''for doc in range(len(documents)):
        if not documents[doc]:
            documents[doc].extend(['not ','list'])'''
            #print(documents[doc])
    #print(documents)
        
    ###texts1 = [doc.lower().split() for doc in ["".join(doc1) for doc1 in documents ] ]
    ###texts = [[w for w in line if w not in stop_words] for line in texts1]
     
    dict = corpora.Dictionary(documents)    #自建词典
    corpus = [dict.doc2bow(text) for text in documents]

    tfidf = models.TfidfModel(corpus)
    
    corpus_tfidf = tfidf[corpus]


    lda = models.LdaModel(corpus_tfidf, id2word=dict, num_topics=3)

        
    
    lsiout=lda.print_topics()

    topicss=[]
    for i in range(len(lsiout)):
        dd=re.sub('[0-9 .* + ” '']','',lsiout[i][1])
        #dd=re.sub('[0-9 .* + ”]','',lsiout[i])
        strinfo = re.compile('"')
        b = strinfo.sub(' ',dd)
        nn=b[1:-1].split('  ')
        topicss.append(nn)
    doc_top = lda.get_document_topics(corpus, per_word_topics=False, minimum_probability=0.0)
    #doc_top = lda.get_document_topics(corpus)
    enc_sent_input=[]
    for article_words in topicss:
        enc_sent_input.append([vocab.word2id(w.lower()) for w in article_words]) 
    for i in range(len(enc_sent_input)):
        o=len(enc_sent_input[i])
        oo=100-o
        enc_sent_input[i].extend([0 for ii in range(oo) ])


    return topicss,doc_top ,enc_sent_input
